# Supplementary material for: Species identification by MALDI-TOF MS and gap PCR–RFLP of non-aureus Staphylococcus, Mammaliicoccus, and Streptococcus spp. associated with sheep and goat mastitis
Source: Vet Res. 2022 Oct 15;53:84. doi: 10.1186/s13567-022-01102-4 (PMC9569034; doi:10.1186/s13567-022-01102-4)
Supplement: Supplementary file 5 — Additional file 5: Excel file detailing PCR–RFLP identification, gap gene sequencing information where obtained, MALDI-TOF MS identification, best log score, and animal species. [file 13567_2022_1102_MOESM5_ESM.xlsx]

## Sheet: All isolates
Isolate N	MALDI-TOF MS	Log Score	PCR-RFLP (gap gene sequencing identity)	Species
2	Strep. gallolyticus	2.36	Strep. gallolyticus	sheep
3	Strep. parauberis	2.17	Strep. parauberis (sequenced, 99.2% gap)	sheep
4	Strep. dysgalactiae/Strep. canis	2.42	Strep. dysgalactiae	goat
7	Strep. suis	1.78	Strep. ruminantium (sequenced, 97.42% gap)	sheep
14	Strep. parauberis	2.18	Strep. parauberis (sequenced, 98.67% gap)	sheep
15	Strep. uberis	2.48	Strep. uberis (sequenced, 99.67% gap)	sheep
18	Staph. microti	1.99	Staph. muscae (sequenced, 92.79% gap)	sheep
19	Staph. chromogenes	2.16	Staph. chromogenes	sheep
20	Staph. epidermidis	2.21	Staph. epidermidis	goat
21	Staph. haemolyticus	1.78	Staph. haemolyticus	sheep
22	Staph. microti	2.04	Staph. simulans (sequenced, 99.89% gap)	sheep
24	Staph. petrasii	2.24	Staph. jettensis (sequenced, 99.29% gap)	sheep
25	Staph. haemolyticus	1.97	Staph. haemolyticus	sheep
26	Staph. sciuri	2.16	Staph. hyicus (sequenced, 98.69% gap)	sheep
27	Staph. pseudintermedius	1.96	Staph. pseudintermedius (sequenced, 98.81% gap)	sheep
28	Staph. simulans	2.35	Staph. simulans	sheep
29	Staph. haemolyticus	2.22	Staph. haemolyticus	sheep
32	No organism identification possible	1.44	Staph. devriesei (sequenced, 99.77% gap)	sheep
33	Staph. xylosus	1.88	Staph. devriesei	sheep
35	Staph. xylosus	1.81	Staph. pseudoxylosus (sequenced, 99.78% gap)	sheep
36	Staph. cohni	1.7	Staph. haemolyticus	sheep
37	Staph. haemolyticus	2.2	Staph. haemolyticus	sheep
39	Staph. sciuri	2.23	Staph. chromogenes (sequenced, 98.75% gap)	sheep
40	Staph. epidermidis	2.21	Staph. epidermidis	sheep
41	Staph. epidermidis	2.22	Staph. epidermidis	sheep
42	Staph. caprae	2.13	Staph. caprae	sheep
43	Staph. chromogenes	2.42	Staph. chromogenes	sheep
44	Staph. arlettae	1.86	Staph. arlettae	goat
45	Staph. xylosus	2.26	Staph. xylosus	sheep
46	Staph. capitis	2.21	Staph. capitis	goat
47	Staph. simulans	2.41	Staph. simulans	goat
48	Staph. epidermidis	2.18	Staph. epidermidis	sheep
49	No organism identification possible	1.6	Staph. haemolyticus (sequenced, 99.07% gap)	sheep
50	Staph. epidermidis	1.95	Staph. epidermidis	sheep
51	Staph. epidermidis	2.16	Staph. epidermidis	sheep
52	Staph. microti	2.05	Staph. muscae	sheep
53	Staph. warneri	1.98	Staph. warneri	sheep
54	Staph. equorum	2.31	Staph. equorum	sheep
56	Staph. warneri	2	Staph. warneri	sheep
57	Staph. chromogenes	2.42	Staph. chromogenes	sheep
59	Staph. haemolyticus	2.06	Staph. haemolyticus	sheep
60	Staph. haemolyticus	2.1	Staph. haemolyticus	sheep
62	Strep. uberis	2.28	Strep. uberis	sheep
63	Strep. uberis	2.18	Strep. uberis	sheep
64	Strep. uberis	2.41	Strep. uberis	sheep
65	Strep. uberis	2.29	Strep. uberis	sheep
66	Strep. uberis	2.06	Strep. uberis	sheep
67	Strep. uberis	1.99	Strep. uberis	sheep
68	Strep. uberis	2.2	Strep. uberis	sheep
69	Strep. uberis	2.28	Strep. uberis	sheep
70	Strep. uberis	2.31	Strep. uberis	sheep
71	Strep. uberis	2.3	Strep. uberis	sheep
72	Strep. uberis	2.32	Strep. uberis	sheep
73	Strep. uberis	2.22	Strep. uberis	sheep
74	Strep. uberis	2.21	Strep. uberis	sheep
75	Strep. uberis	2.22	Strep. uberis	sheep
76	Strep. uberis	2.28	Strep. uberis	sheep
77	Strep. uberis	2.15	Strep. uberis	sheep
78	Strep. uberis	2.26	Strep. uberis	sheep
79	Strep. uberis	2.3	Strep. uberis	sheep
80	Strep. uberis	1.8	Strep. uberis	sheep
81	Strep. uberis	2.26	Strep. uberis	sheep
82	Strep. uberis	1.87	Strep. uberis	sheep
83	Strep. uberis	2.4	Strep. uberis	sheep
84	Strep. uberis	2.22	Strep. uberis	sheep
85	Strep. uberis	2.38	Strep. uberis	sheep
86	Strep. uberis	2.2	Strep. uberis	sheep
87	Strep. uberis	2.36	Strep. uberis	sheep
88	Strep. uberis	2.34	Strep. uberis	sheep
90	Strep. uberis	2.43	Strep. uberis	sheep
92	Strep. uberis	2.26	Strep. uberis	sheep
93	Strep. uberis	2.21	Strep. uberis	sheep
94	Strep. uberis	2.15	Strep. uberis	sheep
95	Strep. dysgalactiae	2.22	Strep. dysgalactiae	sheep
96	Strep. uberis	2.33	Strep. uberis	sheep
98	Strep. uberis	2.3	Strep. uberis	sheep
99	Strep. uberis	2.37	Strep. uberis	goat
100	Strep. uberis	2.31	Strep. uberis	sheep
101	Strep. uberis	2.13	Strep. uberis	sheep
102	Strep. uberis	2.26	Strep. uberis	sheep
104	Strep. uberis	2.39	Strep. uberis	sheep
105	Strep. uberis	2.17	Strep. uberis	sheep
106	Strep. uberis	2.35	Strep. uberis	sheep
107	Strep. uberis	2.43	Strep. uberis	sheep
108	Strep. uberis	2.29	Strep. uberis	sheep
109	Strep. uberis	2.15	Strep. uberis	sheep
110	Strep. uberis	2.13	Strep. uberis	sheep
112	Strep. uberis	2.35	Strep. uberis	sheep
113	Strep. uberis	2.3	Strep. uberis	sheep
114	Strep. uberis	2.28	Strep. uberis	sheep
115	Strep. uberis	2.3	Strep. uberis	sheep
116	Strep. uberis	2.08	Strep. uberis	sheep
117	Staph. chromogenes	1.93	Staph. chromogenes	sheep
118	Staph. chromogenes	2.35	Staph. chromogenes	goat
120	Staph. chromogenes	2.41	Staph. chromogenes	sheep
121	Staph. simulans	2.19	Staph. simulans	sheep
122	Staph. simulans	2.29	Staph. simulans	sheep
123	Staph. haemolyticus	1.78	Staph. haemolyticus	sheep
124	Staph. epidermidis	2.09	Staph. epidermidis	sheep
125	Staph. epidermidis	2.09	Staph. epidermidis	sheep
126	Staph. epidermidis	2.07	Staph. epidermidis	sheep
127	Staph. epidermidis	2.11	Staph. epidermidis	goat
128	Staph. chromogenes	2.25	Staph. chromogenes	goat
129	Staph. epidermidis	2.07	Staph. epidermidis	sheep
130	Staph. chromogenes	2.19	Staph. chromogenes	sheep
131	Staph. chromogenes	2.22	Staph. chromogenes	sheep
132	Staph. epidermidis	1.98	Staph. epidermidis	sheep
133	Staph. chromogenes	2.31	Staph. chromogenes	sheep
134	Staph. chromogenes	2.39	Staph. chromogenes	sheep
135	Staph. chromogenes	2.22	Staph. chromogenes	sheep
136	Staph. epidermidis	2.08	Staph. epidermidis	sheep
137	Staph. epidermidis	2.09	Staph. epidermidis	sheep
138	Staph. epidermidis	2.16	Staph. epidermidis	sheep
139	Staph. chromogenes	2.23	Staph. chromogenes	sheep
140	Staph. chromogenes	2.27	Staph. chromogenes	sheep
142	Staph. epidermidis	2.18	Staph. epidermidis	sheep
143	Staph. warneri	2.04	Staph. warneri	sheep
144	Staph. haemolyticus	1.88	Staph. haemolyticus	sheep
146	Staph. epidermidis	2.23	Staph. epidermidis	sheep
148	Staph. equorum	2.06	Staph. equorum	sheep
149	Staph. petrasii	2.1	Staph. haemolyticus	sheep
150	Staph. epidermidis	2.12	Staph. epidermidis	sheep
151	Staph. chromogenes	2.17	Staph. chromogenes	sheep
152	Staph. chromogenes	2.35	Staph. chromogenes	sheep
153	Staph. chromogenes	2.25	Staph. chromogenes	sheep
154	Staph. simulans	2.29	Staph. simulans	sheep
155	Staph. chromogenes	2.22	Staph. chromogenes	sheep
156	Staph. chromogenes	2.2	Staph. chromogenes	sheep
157	Staph. haemolyticus	2.01	Staph. haemolyticus	sheep
158	Staph. chromogenes	2.2	Staph. chromogenes	sheep
159	Staph. haemolyticus	1.78	Staph. haemolyticus	sheep
160	Staph. epidermidis	2.09	Staph. epidermidis	sheep
161	Staph. chromogenes	2.19	Staph. chromogenes	sheep
162	Staph. epidermidis	2.21	Staph. epidermidis	sheep
163	Staph. simulans	2.3	Staph. simulans	sheep
164	Staph. chromogenes	2.33	Staph. chromogenes	sheep
165	Staph. simulans	2.19	Staph. simulans	sheep
166	Staph. chromogenes	2.14	Staph. chromogenes	sheep
167	Staph. epidermidis	2.17	Staph. epidermidis	sheep
168	Staph. epidermidis	2.03	Staph. epidermidis	goat
169	Staph. chromogenes	2.11	Staph. chromogenes	sheep
170	Staph. chromogenes	2.21	Staph. chromogenes	sheep
171	Staph. epidermidis	2.29	Staph. epidermidis	goat
172	Staph. epidermidis	2.03	Staph. epidermidis	sheep
173	Staph. chromogenes	2.44	Staph. chromogenes	sheep
174	Staph. epidermidis	2.09	Staph. epidermidis	sheep
175	Staph. chromogenes	2.34	Staph. chromogenes	sheep
176	Staph. chromogenes	2.22	Staph. chromogenes	sheep
177	Staph. epidermidis	2.32	Staph. epidermidis	sheep
178	Staph. epidermidis	2.22	Staph. epidermidis	sheep
179	Staph. epidermidis	2.19	Staph. epidermidis	sheep
180	Staph. haemolyticus	2.15	Staph. haemolyticus	sheep
181	Staph. chromogenes	2.03	Staph. chromogenes	sheep
183	Staph. microti	2.06	Staph. muscae	sheep
184	Staph. epidermidis	2.18	Staph. epidermidis	sheep
185	Staph. microti	1.91	Staph. muscae	sheep
186	Staph. equorum	2.2	Staph. equorum	sheep
187	Staph. caprae	2.13	Staph. caprae	sheep
188	Staph. haemolyticus	2.25	Staph. haemolyticus	sheep
189	Staph. caprae	2.11	Staph. caprae	sheep
190	Staph. simulans	2.25	Staph. simulans	sheep
191	Staph. chromogenes	2.28	Staph. chromogenes	sheep
192	Staph. chromogenes	2.26	Staph. chromogenes	sheep
193	Staph. epidermidis	2.21	Staph. epidermidis	sheep
194	Staph. epidermidis	2.15	Staph. epidermidis	sheep
195	Staph. caprae	1.97	Staph. caprae	sheep
196	Staph. chromogenes	1.85	Staph. chromogenes	sheep
197	Staph. haemolyticus	2.02	Staph. haemolyticus	sheep
198	Staph. epidermidis	2.11	Staph. epidermidis	sheep
199	Staph. chromogenes	2.42	Staph. chromogenes	sheep
200	Staph. chromogenes	2.33	Staph. chromogenes	sheep
201	Staph. haemolyticus	2.08	Staph. haemolyticus	sheep
202	Staph. haemolyticus	2.2	Staph. haemolyticus	sheep
203	Staph. chromogenes	2.3	Staph. chromogenes	sheep
204	Staph. chromogenes	2.16	Staph. chromogenes	sheep
205	Staph. caprae	2.07	Staph. caprae	sheep
206	Staph. chromogenes	2	Staph. chromogenes	sheep
207	Staph. haemolyticus	1.98	Staph. haemolyticus	sheep
208	Staph. haemolyticus	1.8	Staph. haemolyticus	sheep
209	Staph. chromogenes	2.21	Staph. chromogenes	sheep
210	Staph. caprae	2.02	Staph. caprae	sheep
211	Staph. haemolyticus	1.98	Staph. haemolyticus	sheep
212	Staph. epidermidis	2.01	Staph. epidermidis	sheep
213	Staph. chromogenes	2.12	Staph. chromogenes	sheep
214	Staph. petrasii	2.03	Staph. haemolyticus	sheep
215	Staph. haemolyticus	1.91	Staph. haemolyticus	sheep
216	Staph. epidermidis	2.11	Staph. epidermidis	sheep
217	Staph. haemolyticus	2.01	Staph. haemolyticus	sheep
218	Staph. caprae	1.92	Staph. caprae	sheep
219	Staph. chromogenes	2.27	Staph. chromogenes	sheep
220	Staph. chromogenes	2.1	Staph. chromogenes	sheep
222	Staph. haemolyticus	1.77	Staph. haemolyticus	sheep
223	Staph. epidermidis	2.11	Staph. epidermidis	sheep
224	Staph. epidermidis	2.15	Staph. epidermidis	goat
225	Staph. caprae	1.83	Staph. caprae	sheep
226	Staph. caprae	2.06	Staph. caprae	sheep
227	Staph. chromogenes	1.99	Staph. chromogenes	sheep
228	Staph. simulans	2.26	Staph. simulans	sheep
229	Staph. chromogenes	2.39	Staph. chromogenes	sheep
230	Staph. epidermidis	2.2	Staph. epidermidis	sheep
231	Staph. chromogenes	2.34	Staph. chromogenes	sheep
232	Staph. lentus	1.8	Staph. epidermidis (sequenced, 98.48% gap)	goat
233	Staph. haemolyticus	1.97	Staph. haemolyticus	sheep
234	Staph. epidermidis	1.88	Staph. epidermidis	sheep
235	Staph. simulans	2.37	Staph. simulans	sheep
236	Staph. chromogenes	2.26	Staph. chromogenes	sheep
237	Staph. epidermidis	2.23	Staph. epidermidis	sheep
238	Staph. epidermidis	1.97	Staph. epidermidis	sheep
239	Staph. simulans	2.21	Staph. simulans	sheep
240	Staph. epidermidis	2.21	Staph. epidermidis	goat
241	Staph. epidermidis	2.02	Staph. epidermidis	sheep
242	Staph. epidermidis	2.22	Staph. epidermidis	sheep
243	Staph. caprae	2	Staph. caprae	sheep
244	Staph. chromogenes	1.86	Staph. chromogenes	sheep
245	Staph. caprae	2.01	Staph. caprae	sheep
246	Staph. simulans	2.36	Staph. simulans	sheep
247	Staph. epidermidis	2.16	Staph. epidermidis	sheep
248	Staph. chromogenes	2.23	Staph. chromogenes	sheep
249	Staph. succinus	1.93	Staph. epidermidis	sheep
250	Staph. chromogenes	2.25	Staph. chromogenes	sheep
251	Staph. epidermidis	2.08	Staph. epidermidis	sheep
252	Staph. haemolyticus	2	Staph. haemolyticus	sheep
253	Staph. epidermidis	2.16	Staph. epidermidis	sheep
254	Staph. microti	1.76	Staph. muscae	sheep
255	Staph. epidermidis	2.25	Staph. epidermidis	goat
256	Staph. epidermidis	2.14	Staph. epidermidis	sheep
257	Staph. epidermidis	2.03	Staph. epidermidis	sheep
258	Staph. haemolyticus	2.04	Staph. haemolyticus	sheep
259	Staph. epidermidis	2.14	Staph. epidermidis	sheep
260	Staph. epidermidis	2.16	Staph. epidermidis	sheep
261	Staph. chromogenes	2.15	Staph. chromogenes	sheep
262	Staph. caprae	2.07	Staph. caprae	sheep
263	Staph. haemolyticus	1.92	Staph. haemolyticus	sheep
264	No organism identification possible	1.28	Staph. haemolyticus (sequenced, 98.26% gap)	sheep
265	Staph. chromogenes	2.19	Staph. chromogenes	sheep
266	Staph. epidermidis	2.15	Staph. epidermidis	sheep
267	Staph. haemolyticus	1.87	Staph. haemolyticus	sheep
268	Staph. chromogenes	2.29	Staph. chromogenes	sheep
269	Staph. chromogenes	2.2	Staph. chromogenes	sheep
270	Staph. chromogenes	2.18	Staph. chromogenes	sheep
271	Staph. simulans	2.31	Staph. simulans	sheep
272	Staph. epidermidis	2.17	Staph. epidermidis	sheep
274	Staph. caprae	2.22	Staph. caprae	sheep
276	Staph. chromogenes	2.25	Staph. chromogenes	sheep
277	Staph. epidermidis	2.07	Staph. epidermidis	sheep
278	Staph. epidermidis	2.1	Staph. epidermidis	sheep
279	Staph. epidermidis	2.01	Staph. epidermidis	sheep
280	Staph. epidermidis	2.16	Staph. epidermidis	sheep
281	Staph. haemolyticus	2.07	Staph. haemolyticus	sheep
282	Staph. chromogenes	2.24	Staph. chromogenes	sheep
283	Staph. xylosus	2.17	Staph. xylosus	sheep
284	Staph. chromogenes	2.21	Staph. chromogenes	sheep
285	Staph. epidermidis	2.07	Staph. epidermidis	sheep
286	Staph. chromogenes	2.31	Staph. chromogenes	sheep
287	Staph. epidermidis	2.12	Staph. epidermidis	sheep
288	Staph. haemolyticus	2	Staph. haemolyticus	sheep
289	Staph. haemolyticus	2.03	Staph. haemolyticus	sheep
290	Staph. haemolyticus	2.12	Staph. haemolyticus	sheep
291	Staph. haemolyticus	1.89	Staph. haemolyticus	sheep
292	Staph. haemolyticus	2.01	Staph. haemolyticus	sheep
294	Strep. uberis	2.16	Strep. uberis	sheep

## Sheet: MALDI-TOF MS
Isolate N	MALDI-TOF MS	Log score	Species			MALDI-TOF MS result - Staph	N			MALDI-TOF MS result - Strep	N
2	Strep. gallolyticus	2.36	sheep			Staphylococcus epidermidis	59	28.9216		Streptococcus uberis	51	89.4737
3	Strep. parauberis	2.17	sheep			Staphylococcus chromogenes	57	27.9412		Streptococcus dysgalactiae/canis	2	3.50877
4	Strep. dysgalactiae/Strep. canis	2.42	goat			Staphylococcus haemolyticus	32	15.6863		Streptococcus parauberis	2	3.50877
7	Strep. suis	1.78	sheep			Staphylococcus caprae	13	6.37255		Streptococcus gallolyticus	1	1.75439
14	Strep. parauberis	2.18	sheep			Staphylococcus simulans	13	6.37255		Streptococcus suis	1	1.75439
15	Strep. uberis	2.48	sheep			Staphylococcus microti	6	2.94118		Unidentified	0	0
18	Staph. microti	1.99	sheep			Staphylococcus xylosus	4	1.96078		Total	57	100
19	Staph. chromogenes	2.16	sheep			Staphylococcus equorum	3	1.47059
20	Staph. epidermidis	2.21	goat			Staphylococcus petrasii	3	1.47059
21	Staph. haemolyticus	1.78	sheep			Staphylococcus warneri	3	1.47059
22	Staph. microti	2.04	sheep			Staphylococcus sciuri	2	0.980392
24	Staph. petrasii	2.24	sheep			Staphylococcus arlettae	1	0.490196
25	Staph. haemolyticus	1.97	sheep			Staphylococcus capitis	1	0.490196
26	Staph. sciuri	2.16	sheep			Staphylococcus cohni	1	0.490196
27	Staph. pseudintermedius	1.96	sheep			Staphylococcus lentus	1	0.490196
28	Staph. simulans	2.35	sheep			Staphylococcus psedintermedius	1	0.490196
29	Staph. haemolyticus	2.22	sheep			Staphylococcus succinus	1	0.490196
32	No organism identification possible	1.44	sheep			Unidentified	3	1.47059
33	Staph. xylosus	1.88	sheep				204	100
35	Staph. xylosus	1.81	sheep
36	Staph. cohni	1.7	sheep
37	Staph. haemolyticus	2.2	sheep
39	Staph. sciuri	2.23	sheep
40	Staph. epidermidis	2.21	sheep
41	Staph. epidermidis	2.22	sheep
42	Staph. caprae	2.13	sheep
43	Staph. chromogenes	2.42	sheep
44	Staph. arlettae	1.86	goat
45	Staph. xylosus	2.26	sheep
46	Staph. capitis	2.21	goat
47	Staph. simulans	2.41	goat
48	Staph. epidermidis	2.18	sheep
49	No organism identification possible	1.6	sheep
50	Staph. epidermidis	1.95	sheep
51	Staph. epidermidis	2.16	sheep
52	Staph. microti	2.05	sheep
53	Staph. warneri	1.98	sheep
54	Staph. equorum	2.31	sheep
56	Staph. warneri	2	sheep
57	Staph. chromogenes	2.42	sheep
59	Staph. haemolyticus	2.06	sheep
60	Staph. haemolyticus	2.1	sheep
62	Strep. uberis	2.28	sheep
63	Strep. uberis	2.18	sheep
64	Strep. uberis	2.41	sheep
65	Strep. uberis	2.29	sheep
66	Strep. uberis	2.06	sheep
67	Strep. uberis	1.99	sheep
68	Strep. uberis	2.2	sheep
69	Strep. uberis	2.28	sheep
70	Strep. uberis	2.31	sheep
71	Strep. uberis	2.3	sheep
72	Strep. uberis	2.32	sheep
73	Strep. uberis	2.22	sheep
74	Strep. uberis	2.21	sheep
75	Strep. uberis	2.22	sheep
76	Strep. uberis	2.28	sheep
77	Strep. uberis	2.15	sheep
78	Strep. uberis	2.26	sheep
79	Strep. uberis	2.3	sheep
80	Strep. uberis	1.8	sheep
81	Strep. uberis	2.26	sheep
82	Strep. uberis	1.87	sheep
83	Strep. uberis	2.4	sheep
84	Strep. uberis	2.22	sheep
85	Strep. uberis	2.38	sheep
86	Strep. uberis	2.2	sheep
87	Strep. uberis	2.36	sheep
88	Strep. uberis	2.34	sheep
90	Strep. uberis	2.43	sheep
92	Strep. uberis	2.26	sheep
93	Strep. uberis	2.21	sheep
94	Strep. uberis	2.15	sheep
95	Strep. dysgalactiae/Strep canis	2.22	sheep
96	Strep. uberis	2.33	sheep
98	Strep. uberis	2.3	sheep
99	Strep. uberis	2.37	goat
100	Strep. uberis	2.31	sheep
101	Strep. uberis	2.13	sheep
102	Strep. uberis	2.26	sheep
104	Strep. uberis	2.39	sheep
105	Strep. uberis	2.17	sheep
106	Strep. uberis	2.35	sheep
107	Strep. uberis	2.43	sheep
108	Strep. uberis	2.29	sheep
109	Strep. uberis	2.15	sheep
110	Strep. uberis	2.13	sheep
112	Strep. uberis	2.35	sheep
113	Strep. uberis	2.3	sheep
114	Strep. uberis	2.28	sheep
115	Strep. uberis	2.3	sheep
116	Strep. uberis	2.08	sheep
117	Staph. chromogenes	1.93	sheep
118	Staph. chromogenes	2.35	goat
120	Staph. chromogenes	2.41	sheep
121	Staph. simulans	2.19	sheep
122	Staph. simulans	2.29	sheep
123	Staph. haemolyticus	1.78	sheep
124	Staph. epidermidis	2.09	sheep
125	Staph. epidermidis	2.09	sheep
126	Staph. epidermidis	2.07	sheep
127	Staph. epidermidis	2.11	goat
128	Staph. chromogenes	2.25	goat
129	Staph. epidermidis	2.07	sheep
130	Staph. chromogenes	2.19	sheep
131	Staph. chromogenes	2.22	sheep
132	Staph. epidermidis	1.98	sheep
133	Staph. chromogenes	2.31	sheep
134	Staph. chromogenes	2.39	sheep
135	Staph. chromogenes	2.22	sheep
136	Staph. epidermidis	2.08	sheep
137	Staph. epidermidis	2.09	sheep
138	Staph. epidermidis	2.16	sheep
139	Staph. chromogenes	2.23	sheep
140	Staph. chromogenes	2.27	sheep
142	Staph. epidermidis	2.18	sheep
143	Staph. warneri	2.04	sheep
144	Staph. haemolyticus	1.88	sheep
146	Staph. epidermidis	2.23	sheep
148	Staph. equorum	2.06	sheep
149	Staph. petrasii	2.1	sheep
150	Staph. epidermidis	2.12	sheep
151	Staph. chromogenes	2.17	sheep
152	Staph. chromogenes	2.35	sheep
153	Staph. chromogenes	2.25	sheep
154	Staph. simulans	2.29	sheep
155	Staph. chromogenes	2.22	sheep
156	Staph. chromogenes	2.2	sheep
157	Staph. haemolyticus	2.01	sheep
158	Staph. chromogenes	2.2	sheep
159	Staph. haemolyticus	1.78	sheep
160	Staph. epidermidis	2.09	sheep
161	Staph. chromogenes	2.19	sheep
162	Staph. epidermidis	2.21	sheep
163	Staph. simulans	2.3	sheep
164	Staph. chromogenes	2.33	sheep
165	Staph. simulans	2.19	sheep
166	Staph. chromogenes	2.14	sheep
167	Staph. epidermidis	2.17	sheep
168	Staph. epidermidis	2.03	goat
169	Staph. chromogenes	2.11	sheep
170	Staph. chromogenes	2.21	sheep
171	Staph. epidermidis	2.29	goat
172	Staph. epidermidis	2.03	sheep
173	Staph. chromogenes	2.44	sheep
174	Staph. epidermidis	2.09	sheep
175	Staph. chromogenes	2.34	sheep
176	Staph. chromogenes	2.22	sheep
177	Staph. epidermidis	2.32	sheep
178	Staph. epidermidis	2.22	sheep
179	Staph. epidermidis	2.19	sheep
180	Staph. haemolyticus	2.15	sheep
181	Staph. chromogenes	2.03	sheep
183	Staph. microti	2.06	sheep
184	Staph. epidermidis	2.18	sheep
185	Staph. microti	1.91	sheep
186	Staph. equorum	2.2	sheep
187	Staph. caprae	2.13	sheep
188	Staph. haemolyticus	2.25	sheep
189	Staph. caprae	2.11	sheep
190	Staph. simulans	2.25	sheep
191	Staph. chromogenes	2.28	sheep
192	Staph. chromogenes	2.26	sheep
193	Staph. epidermidis	2.21	sheep
194	Staph. epidermidis	2.15	sheep
195	Staph. caprae	1.97	sheep
196	Staph. chromogenes	1.85	sheep
197	Staph. haemolyticus	2.02	sheep
198	Staph. epidermidis	2.11	sheep
199	Staph. chromogenes	2.42	sheep
200	Staph. chromogenes	2.33	sheep
201	Staph. haemolyticus	2.08	sheep
202	Staph. haemolyticus	2.2	sheep
203	Staph. chromogenes	2.3	sheep
204	Staph. chromogenes	2.16	sheep
205	Staph. caprae	2.07	sheep
206	Staph. chromogenes	2	sheep
207	Staph. haemolyticus	1.98	sheep
208	Staph. haemolyticus	1.8	sheep
209	Staph. chromogenes	2.21	sheep
210	Staph. caprae	2.02	sheep
211	Staph. haemolyticus	1.98	sheep
212	Staph. epidermidis	2.01	sheep
213	Staph. chromogenes	2.12	sheep
214	Staph. petrasii	2.03	sheep
215	Staph. haemolyticus	1.91	sheep
216	Staph. epidermidis	2.11	sheep
217	Staph. haemolyticus	2.01	sheep
218	Staph. caprae	1.92	sheep
219	Staph. chromogenes	2.27	sheep
220	Staph. chromogenes	2.1	sheep
222	Staph. haemolyticus	1.77	sheep
223	Staph. epidermidis	2.11	sheep
224	Staph. epidermidis	2.15	goat
225	Staph. caprae	1.83	sheep
226	Staph. caprae	2.06	sheep
227	Staph. chromogenes	1.99	sheep
228	Staph. simulans	2.26	sheep
229	Staph. chromogenes	2.39	sheep
230	Staph. epidermidis	2.2	sheep
231	Staph. chromogenes	2.34	sheep
232	Staph. lentus	1.8	goat
233	Staph. haemolyticus	1.97	sheep
234	Staph. epidermidis	1.88	sheep
235	Staph. simulans	2.37	sheep
236	Staph. chromogenes	2.26	sheep
237	Staph. epidermidis	2.23	sheep
238	Staph. epidermidis	1.97	sheep
239	Staph. simulans	2.21	sheep
240	Staph. epidermidis	2.21	goat
241	Staph. epidermidis	2.02	sheep
242	Staph. epidermidis	2.22	sheep
243	Staph. caprae	2	sheep
244	Staph. chromogenes	1.86	sheep
245	Staph. caprae	2.01	sheep
246	Staph. simulans	2.36	sheep
247	Staph. epidermidis	2.16	sheep
248	Staph. chromogenes	2.23	sheep
249	Staph. succinus	1.93	sheep
250	Staph. chromogenes	2.25	sheep
251	Staph. epidermidis	2.08	sheep
252	Staph. haemolyticus	2	sheep
253	Staph. epidermidis	2.16	sheep
254	Staph. microti	1.76	sheep
255	Staph. epidermidis	2.25	goat
256	Staph. epidermidis	2.14	sheep
257	Staph. epidermidis	2.03	sheep
258	Staph. haemolyticus	2.04	sheep
259	Staph. epidermidis	2.14	sheep
260	Staph. epidermidis	2.16	sheep
261	Staph. chromogenes	2.15	sheep
262	Staph. caprae	2.07	sheep
263	Staph. haemolyticus	1.92	sheep
264	No organism identification possible	1.28	sheep
265	Staph. chromogenes	2.19	sheep
266	Staph. epidermidis	2.15	sheep
267	Staph. haemolyticus	1.87	sheep
268	Staph. chromogenes	2.29	sheep
269	Staph. chromogenes	2.2	sheep
270	Staph. chromogenes	2.18	sheep
271	Staph. simulans	2.31	sheep
272	Staph. epidermidis	2.17	sheep
274	Staph. caprae	2.22	sheep
276	Staph. chromogenes	2.25	sheep
277	Staph. epidermidis	2.07	sheep
278	Staph. epidermidis	2.1	sheep
279	Staph. epidermidis	2.01	sheep
280	Staph. epidermidis	2.16	sheep
281	Staph. haemolyticus	2.07	sheep
282	Staph. chromogenes	2.24	sheep
283	Staph. xylosus	2.17	sheep
284	Staph. chromogenes	2.21	sheep
285	Staph. epidermidis	2.07	sheep
286	Staph. chromogenes	2.31	sheep
287	Staph. epidermidis	2.12	sheep
288	Staph. haemolyticus	2	sheep
289	Staph. haemolyticus	2.03	sheep
290	Staph. haemolyticus	2.12	sheep
291	Staph. haemolyticus	1.89	sheep
292	Staph. haemolyticus	2.01	sheep
294	Strep. uberis	2.16	sheep

## Sheet: PCR-RFLP by reference strains
Isolate N	PCR-RFLP	Species			PCR-RFLP result - Staph	N		PCR-RFLP result - Strep	N
2	Strep. gallolyticus	sheep			Unidentified Staphylococcus sp.	17		Unidentified	4
3	Unidentified strep	sheep			Staphylococcus arlettae	1		Streptococcus dysgalactiae	2
4	Strep. dysgalactiae	goat			Staphylococcus capitis	1		Streptococcus gallolyticus	1
7	Unidentified strep	sheep			Staphylococcus caprae	13		Streptococcus uberis	50
14	Unidentified strep	sheep			Staphylococcus chromogenes	57		Total	57
15	Unidentified strep	sheep			Staphylococcus epidermidis	60
18	Unidentified staph	sheep			Staphylococcus equorum	3
19	Staph. chromogenes	sheep			Staphylococcus haemolyticus	34
20	Staph. epidermidis	goat			Staphylococcus simulans	13
21	Staph. haemolyticus	sheep			Staphylococcus warneri	3
22	Unidentified staph	sheep			Staphylococcus xylosus	2
24	Unidentified staph	sheep				204
25	Staph. haemolyticus	sheep
26	Unidentified staph	sheep
27	Unidentified staph	sheep
28	Staph. simulans	sheep
29	Staph. haemolyticus	sheep
32	Unidentified staph	sheep
33	Unidentified staph	sheep
35	Unidentified staph	sheep
36	Unidentified staph	sheep
37	Staph. haemolyticus	sheep
39	Unidentified staph	sheep
40	Staph. epidermidis	sheep
41	Staph. epidermidis	sheep
42	Staph. caprae	sheep
43	Staph. chromogenes	sheep
44	Staph. arlettae	goat
45	Staph. xylosus	sheep
46	Staph. capitis	goat
47	Staph. simulans	goat
48	Staph. epidermidis	sheep
49	Unidentified staph	sheep
50	Staph. epidermidis	sheep
51	Staph. epidermidis	sheep
52	Unidentified staph	sheep
53	Staph. warneri	sheep
54	Staph. equorum	sheep
56	Staph. warneri	sheep
57	Staph. chromogenes	sheep
59	Staph. haemolyticus	sheep
60	Staph. haemolyticus	sheep
62	Strep. uberis	sheep
63	Strep. uberis	sheep
64	Strep. uberis	sheep
65	Strep. uberis	sheep
66	Strep. uberis	sheep
67	Strep. uberis	sheep
68	Strep. uberis	sheep
69	Strep. uberis	sheep
70	Strep. uberis	sheep
71	Strep. uberis	sheep
72	Strep. uberis	sheep
73	Strep. uberis	sheep
74	Strep. uberis	sheep
75	Strep. uberis	sheep
76	Strep. uberis	sheep
77	Strep. uberis	sheep
78	Strep. uberis	sheep
79	Strep. uberis	sheep
80	Strep. uberis	sheep
81	Strep. uberis	sheep
82	Strep. uberis	sheep
83	Strep. uberis	sheep
84	Strep. uberis	sheep
85	Strep. uberis	sheep
86	Strep. uberis	sheep
87	Strep. uberis	sheep
88	Strep. uberis	sheep
90	Strep. uberis	sheep
92	Strep. uberis	sheep
93	Strep. uberis	sheep
94	Strep. uberis	sheep
95	Strep. dysgalactiae	sheep
96	Strep. uberis	sheep
98	Strep. uberis	sheep
99	Strep. uberis	goat
100	Strep. uberis	sheep
101	Strep. uberis	sheep
102	Strep. uberis	sheep
104	Strep. uberis	sheep
105	Strep. uberis	sheep
106	Strep. uberis	sheep
107	Strep. uberis	sheep
108	Strep. uberis	sheep
109	Strep. uberis	sheep
110	Strep. uberis	sheep
112	Strep. uberis	sheep
113	Strep. uberis	sheep
114	Strep. uberis	sheep
115	Strep. uberis	sheep
116	Strep. uberis	sheep
117	Staph. chromogenes	sheep
118	Staph. chromogenes	goat
120	Staph. chromogenes	sheep
121	Staph. simulans	sheep
122	Staph. simulans	sheep
123	Staph. haemolyticus	sheep
124	Staph. epidermidis	sheep
125	Staph. epidermidis	sheep
126	Staph. epidermidis	sheep
127	Staph. epidermidis	goat
128	Staph. chromogenes	goat
129	Staph. epidermidis	sheep
130	Staph. chromogenes	sheep
131	Staph. chromogenes	sheep
132	Staph. epidermidis	sheep
133	Staph. chromogenes	sheep
134	Staph. chromogenes	sheep
135	Staph. chromogenes	sheep
136	Staph. epidermidis	sheep
137	Staph. epidermidis	sheep
138	Staph. epidermidis	sheep
139	Staph. chromogenes	sheep
140	Staph. chromogenes	sheep
142	Staph. epidermidis	sheep
143	Staph. warneri	sheep
144	Staph. haemolyticus	sheep
146	Staph. epidermidis	sheep
148	Staph. equorum	sheep
149	Staph. haemolyticus	sheep
150	Staph. epidermidis	sheep
151	Staph. chromogenes	sheep
152	Staph. chromogenes	sheep
153	Staph. chromogenes	sheep
154	Staph. simulans	sheep
155	Staph. chromogenes	sheep
156	Staph. chromogenes	sheep
157	Staph. haemolyticus	sheep
158	Staph. chromogenes	sheep
159	Staph. haemolyticus	sheep
160	Staph. epidermidis	sheep
161	Staph. chromogenes	sheep
162	Staph. epidermidis	sheep
163	Staph. simulans	sheep
164	Staph. chromogenes	sheep
165	Staph. simulans	sheep
166	Staph. chromogenes	sheep
167	Staph. epidermidis	sheep
168	Staph. epidermidis	goat
169	Staph. chromogenes	sheep
170	Staph. chromogenes	sheep
171	Staph. epidermidis	goat
172	Staph. epidermidis	sheep
173	Staph. chromogenes	sheep
174	Staph. epidermidis	sheep
175	Staph. chromogenes	sheep
176	Staph. chromogenes	sheep
177	Staph. epidermidis	sheep
178	Staph. epidermidis	sheep
179	Staph. epidermidis	sheep
180	Staph. haemolyticus	sheep
181	Staph. chromogenes	sheep
183	Unidentified staph	sheep
184	Staph. epidermidis	sheep
185	Unidentified staph	sheep
186	Staph. equorum	sheep
187	Staph. caprae	sheep
188	Staph. haemolyticus	sheep
189	Staph. caprae	sheep
190	Staph. simulans	sheep
191	Staph. chromogenes	sheep
192	Staph. chromogenes	sheep
193	Staph. epidermidis	sheep
194	Staph. epidermidis	sheep
195	Staph. caprae	sheep
196	Staph. chromogenes	sheep
197	Staph. haemolyticus	sheep
198	Staph. epidermidis	sheep
199	Staph. chromogenes	sheep
200	Staph. chromogenes	sheep
201	Staph. haemolyticus	sheep
202	Staph. haemolyticus	sheep
203	Staph. chromogenes	sheep
204	Staph. chromogenes	sheep
205	Staph. caprae	sheep
206	Staph. chromogenes	sheep
207	Staph. haemolyticus	sheep
208	Staph. haemolyticus	sheep
209	Staph. chromogenes	sheep
210	Staph. caprae	sheep
211	Staph. haemolyticus	sheep
212	Staph. epidermidis	sheep
213	Staph. chromogenes	sheep
214	Staph. haemolyticus	sheep
215	Staph. haemolyticus	sheep
216	Staph. epidermidis	sheep
217	Staph. haemolyticus	sheep
218	Staph. caprae	sheep
219	Staph. chromogenes	sheep
220	Staph. chromogenes	sheep
222	Staph. haemolyticus	sheep
223	Staph. epidermidis	sheep
224	Staph. epidermidis	goat
225	Staph. caprae	sheep
226	Staph. caprae	sheep
227	Staph. chromogenes	sheep
228	Staph. simulans	sheep
229	Staph. chromogenes	sheep
230	Staph. epidermidis	sheep
231	Staph. chromogenes	sheep
232	Unidentified staph	goat
233	Staph. haemolyticus	sheep
234	Staph. epidermidis	sheep
235	Staph. simulans	sheep
236	Staph. chromogenes	sheep
237	Staph. epidermidis	sheep
238	Staph. epidermidis	sheep
239	Staph. simulans	sheep
240	Staph. epidermidis	goat
241	Staph. epidermidis	sheep
242	Staph. epidermidis	sheep
243	Staph. caprae	sheep
244	Staph. chromogenes	sheep
245	Staph. caprae	sheep
246	Staph. simulans	sheep
247	Staph. epidermidis	sheep
248	Staph. chromogenes	sheep
249	Staph. epidermidis	sheep
250	Staph. chromogenes	sheep
251	Staph. epidermidis	sheep
252	Staph. haemolyticus	sheep
253	Staph. epidermidis	sheep
254	Unidentified staph	sheep
255	Staph. epidermidis	goat
256	Staph. epidermidis	sheep
257	Staph. epidermidis	sheep
258	Staph. haemolyticus	sheep
259	Staph. epidermidis	sheep
260	Staph. epidermidis	sheep
261	Staph. chromogenes	sheep
262	Staph. caprae	sheep
263	Staph. haemolyticus	sheep
264	Unidentified staph	sheep
265	Staph. chromogenes	sheep
266	Staph. epidermidis	sheep
267	Staph. haemolyticus	sheep
268	Staph. chromogenes	sheep
269	Staph. chromogenes	sheep
270	Staph. chromogenes	sheep
271	Staph. simulans	sheep
272	Staph. epidermidis	sheep
274	Staph. caprae	sheep
276	Staph. chromogenes	sheep
277	Staph. epidermidis	sheep
278	Staph. epidermidis	sheep
279	Staph. epidermidis	sheep
280	Staph. epidermidis	sheep
281	Staph. haemolyticus	sheep
282	Staph. chromogenes	sheep
283	Staph. xylosus	sheep
284	Staph. chromogenes	sheep
285	Staph. epidermidis	sheep
286	Staph. chromogenes	sheep
287	Staph. epidermidis	sheep
288	Staph. haemolyticus	sheep
289	Staph. haemolyticus	sheep
290	Staph. haemolyticus	sheep
291	Staph. haemolyticus	sheep
292	Staph. haemolyticus	sheep
294	Strep. uberis	sheep

## Sheet: PCR-RFLP by amplicon sequencing
Isolate N	PCR-RFLP (gap gene sequencing identity)	Species
3	Strep. parauberis (sequenced, 99.2% gap)	sheep
7	Strep. ruminantium (sequenced, 97.42% gap)	sheep
14	Strep. parauberis (sequenced, 98.67% gap)	sheep
15	Strep. uberis (sequenced, 99.67% gap)	sheep
18	Staph. muscae (sequenced, 92.79% gap)	sheep
22	Staph. simulans (sequenced, 99.89% gap)	sheep
24	Staph. jettensis (sequenced, 99.29% gap)	sheep
26	Staph. hyicus (sequenced, 98.69% gap)	sheep
27	Staph. pseudintermedius (sequenced, 98.81% gap)	sheep
32	Staph. devriesei (sequenced, 99.77% gap)	sheep
33	Staph. devriesei (assigned by similarity to isolate 32)	sheep
35	Staph. pseudoxylosus (sequenced, 99.78% gap)	sheep
36	Staph. hemolyticus (sequenced, 98.91% gap)	sheep
39	Staph. chromogenes (sequenced, 98.75% gap)	sheep
49	Staph. haemolyticus (sequenced, 99.07% gap)	sheep
52	Staph. muscae (assigned by similarity to isolate 18)	sheep
183	Staph. muscae (assigned by similarity to isolate 18)	sheep
185	Staph. muscae (assigned by similarity to isolate 18)	sheep
232	Staph. epidermidis (sequenced, 98.48% gap)	goat
254	Staph. muscae (assigned by similarity to isolate 18)	sheep
264	Staph. haemolyticus (sequenced, 98.26% gap)	sheep

## Sheet: Discordant IDs
Isolate N	MALDI-TOF MS	Log score	PCR-RFLP (gap gene sequencing identity)	Species
7	Strep. suis	1.78	Strep. ruminantium (sequenced, 97.42% gap)	sheep
18	Staph. microti	1.99	Staph. muscae (sequenced, 92.79% gap)	sheep
22	Staph. microti	2.04	Staph. simulans (sequenced, 99.89% gap)	sheep
24	Staph. petrasii	2.24	Staph. jettensis (sequenced, 99.29% gap)	sheep
26	Staph. sciuri	2.16	Staph. hyicus (sequenced, 98.69% gap)	sheep
32	No organism identification possible	1.44	Staph. devriesei (sequenced, 99.77% gap)	sheep
33	Staph. xylosus	1.88	Staph. devriesei (assigned by similarity to isolate 32)	sheep
35	Staphylococcus xylosus	1.81	Staph. pseudoxylosus (sequenced, 99.78% gap)	sheep
36	Staph. cohni	1.7	Staph. haemolyticus (sequenced, 98.91% gap)	sheep
39	Staph. sciuri	2.23	Staph. chromogenes (sequenced, 98.75% gap)	sheep
49	No organism identification possible	1.6	Staph. haemolyticus (sequenced, 99.07% gap)	sheep
52	Staph. microti	2.05	Staph. muscae (assigned by similarity to isolate 18)	sheep
149	Staph. petrasii	2.1	Staph. haemolyticus	sheep
183	Staph. microti	2.06	Staph. muscae (assigned by similarity to isolate 18)	sheep
185	Staph. microti	1.91	Staph. muscae (assigned by similarity to isolate 18)	sheep
214	Staph. petrasii	2.03	Staph. haemolyticus	sheep
232	Staphylococcus lentus	1.8	Staph. epidermidis (sequenced, 98.48% gap)	goat
249	Staph. succinus	1.93	Staph. epidermidis	sheep
254	Staph. microti	1.76	Staph. muscae (assigned by similarity to isolate 18)	sheep
264	No organism identification possible	1.28	Staph. haemolyticus (sequenced, 98.26% gap)	sheep
